# Supplementary material for: Longitudinal analysis of antibody responses to Plasmodium vivax sporozoite antigens following natural infection
Source: PLoS Negl Trop Dis. 2024 Jan 26;18(1):e0011907. doi: 10.1371/journal.pntd.0011907 (PMC10817200; doi:10.1371/journal.pntd.0011907)
Supplement: S1 File — (XLSX) [file pntd.0011907.s005.xlsx]

## Sheet: Figure1
Fig 1A									Fig 1B						Fig 1C						Fig 1D
	Full-length PvCSP-VK210	N-terminal PvCSP-VK210	C-terminal PvCSP-VK211	PvSSP3	PvMAEBL	PvCelTOS	PvSPECT1			0 day (n=104)	90 days (n=41)	270 days (n=30)	360 days (n=27)			0 day (n=104)	90 days (n=41)	270 days (n=30)	360 days (n=27)			0 day (n=104)	90 days (n=41)	270 days (n=30)	360 days (n=27)
	1.48797	1.17761	1.13045	1.34057	1.40774	1.33632	0.831191			1.48797	1.21188	0.695332	0.623424			1.17761	0.977703	1.02519	0.889382			1.13045	0.943732	0.821339	0.780862
	2.38616	0.971293	0.856033	1.77961	0.921344	0.81984	0.530245			2.38616	1.83399	1.67731	1.06015			0.971293	0.860417	0.684725	0.66953			0.856033	0.807124	0.664733	0.611727
	5.3753	1.48294	3.75035	1.4269	1.74757	1.2	1.15501			5.3753	1.75878	1.67599	1.4032			1.48294	0.959184	0.851869	0.835962			3.75035	1.60991	1.21406	1.06323
	1.92107	1.9281	3.17139	2.31732	1.8305	1.89408	1.03085			1.92107	1.30325	1.55196	1.05586			1.9281	1.70042	1.5988	1.3165			3.17139	3.235	2.90492	2.2785
	2.93504	1.09689	1.12419	1.08651	1.37186	1.3824	0.729794			2.93504	2.29776	2.07808	1.48632			1.09689	0.84997	0.734821	0.721287			1.12419	0.87073	0.784717	0.724484
	6.5885	1.56841	2.0884	2.43942	1.54753	1.33056	1.16359			6.5885	1.20166	0.898851	0.790989			1.56841	0.950162	0.782542	0.784679			2.0884	0.924458	0.758696	0.650758
	7.0051	2.8322	3.52195	1.51446	2.58971	1.57536	1.30227			7.0051	1.98539	1.45564	1.37384			2.8322	1.77402	1.31698	1.13155			3.52195	1.73351	1.35404	1.19454
	4.98541	1.45967	1.57811	1.01252	1.21041	1.07136	0.831576			4.98541	0.926559	0.905778	0.807152			1.45967	1.12799	1.03801	0.956572			1.57811	1.05504	1.19888	0.959152
	7.97553	2.38419	2.42884	0.97552	1.24696	1.59552	2.44117			7.97553	1.11326	1.07895	0.912705			2.38419	0.816494	0.787053	0.713453			2.42884	0.843745	0.838445	0.763515
	5.40234	1.46822	1.49209	1.08775	2.13378	1.46496	0.976524			5.40234	3.11151	2.79947	1.6651			1.46822	1.25026	0.869201	0.667155			1.49209	1.32922	1.01216	0.711473
	5.76848	0.870388	1.05215	1.09391	0.981932	0.82368	1.44562			5.76848	3.43048	2.60584	2.46401			0.870388	0.624419	0.591418	0.504284			1.05215	0.642808	0.621606	0.543544
	1.49193	1.15672	1.31356	0.791762	0.972454	0.92448	0.504566			1.49193	0.565369	0.559432	0.531394			1.15672	0.666443	0.607088	0.561265			1.31356	0.668587	0.64353	0.547639
	9.02678	1.12704	2.31897	1.60449	2.2597	1.26816	0.900916			9.02678	1.18978	1.13602	0.849373			1.12704	1.08882	0.948263	0.938291			2.31897	1.10877	0.900364	0.846396
	3.27347	1.18972	2.72254	0.871925	2.02208	0.78144	1.68185			3.27347	1.4286	1.26433	1.11392			1.18972	0.924283	0.821242	0.594979			2.72254	0.68208	0.488611	0.46765
	3.85071	1.07528	1.4721	1.09885	1.6	1.3392	0.645444			3.85071	1.7004	1.73899	0.959215			1.07528	1.00453	0.797025	0.502622			1.4721	0.747613	0.690753	0.600404
	3.27347	1.18972	2.72254	1.23327	1.35798	1.39008	0.427638			3.27347	1.4286	1.26433	1.11392			1.18972	0.924283	0.821242	0.594979			2.72254	0.68208	0.488611	0.46765
	3.85071	1.07528	1.4721	1.48733	1.59695	2.04864	0.880625			3.85071	1.7004	1.73899	0.959215			1.07528	1.00453	0.797025	0.502622			1.4721	0.747613	0.690753	0.600404
	7.7674	1.7308	2.54786	0.986619	1.12985	1.6464	1.11993			7.7674	5.83346	4.00475	2.33207			1.7308	0.821005	0.641039	0.448252			2.54786	0.963489	0.71846	0.508849
	5.08568	0.602339	0.644976	0.631436	0.570678	0.85056	0.493678			5.08568	1.75383	1.58561	1.60045			0.602339	0.586669	0.46416	0.430446			0.644976	0.513909	0.509331	0.469336
	3.34637	1.1363	1.24345	1.21231	1.00495	1.8768	1.04207			3.34637	1.52162	1.32007	1.25245			1.1363	0.991473	0.752627	0.59308			1.24345	1.02444	0.779175	0.707619
	1.09018	0.434886	0.404045	0.565856	0.703011	0.555153	0.72492			1.09018	0.543254	0.720719	0.715115			0.434886	0.388592	0.750526	0.817217			0.404045	0.738299	0.821286	0.707691
	1.13551	0.40115	0.404686	0.623878	0.828635	0.888503	0.356242			1.13551	0.83738	0.595731	0.870555			0.40115	0.691583	0.795646	0.653206			0.404686	0.65562	0.676383	0.701194
	2.10557	1.28112	0.550193	0.955987	1.14028	0.802896	1.66198			2.10557	0.954118	1.1541	1.29486			1.28112	0.781334	1.01904	0.906884			0.550193	0.808798	0.992987	1.097
	3.37254	0.401258	0.421459	0.64764	0.71509	0.861265	0.390623			3.37254	3.27691	0.931609	0.928903			0.401258	0.778809	1.60395	0.750251			0.421459	0.516745	0.848084	0.793784
	1.16498	0.216738	0.22371	0.36858	0.433644	0.473436	0.269193			1.16498	0.974987	0.94793	1.19357			0.216738	0.634394	0.831411	0.924477			0.22371	0.326011	0.819798	0.960013
	1.00179	0.334219	0.34753	0.437102	0.473506	0.430632	0.672801			1.00179	2.46345	0.721148	1.02039			0.334219	1.04653	0.75878	0.867158			0.34753	0.622401	0.647104	0.947018
	1.30323	0.503878	0.519852	1.0864	0.672813	1.52667	0.796242			1.30323	1.26042	0.840552	1.39055			0.503878	1.36089	1.52086	1.2332			0.519852	1.18916	1.01532	1.29897
	1.18424	0.55432	0.544317	0.844363	0.844338	0.994864	0.96083			1.18424	0.951292	1.04027				0.55432	0.685088	1.53297				0.544317	0.731009	1.35376
	1.30323	0.462982	0.493251	0.946704	0.856417	1.04804	0.991919			1.30323	2.58953	0.969406				0.462982	0.657937	0.844617				0.493251	1.48084	0.961724
	1.49362	0.334111	0.375093	0.481862	0.675229	0.511052	0.509492			1.49362	0.847815	0.633528				0.334111	1.10354	0.724665				0.375093	0.897291	0.800444
	3.76351	1.99967	2.01819	0.798387	1.03761	0.987082	0.782343			3.76351	0.730208					1.99967	0.732084					2.01819	0.567127
	1.88912	0.987145	0.981801	1.45752	1.10767	1.43069	1.46228			1.88912	0.953248					0.987145	0.773487					0.981801	0.7801
	0.99839	0.36405	0.368149	0.604206	0.485585	0.517537	0.414397			0.99839	2.27062					0.36405	1.69878					0.368149	1.04106
	1.00179	0.299832	0.295288	0.614153	0.595506	0.42285	0.481695			1.00179	0.684556					0.299832	0.614279					0.295288	0.623693
	0.925862	0.344308	0.336099	0.49424	0.483169	0.822352	0.298819			0.925862	4.99602					0.344308	0.734339					0.336099	1.44449
	1.49135	0.490969	0.512908	0.481862	0.450555	0.753607	1.00472			1.49135	0.776946					0.490969	0.182029					0.512908	0.222293
	1.94692	0.706405	0.730421	1.01434	0.816556	1.48646	1.33755			1.94692	1.17216					0.706405	0.442985					0.730421	0.534462
	1.11398	0.723436	0.791958	0.595696	0.643823	0.756201	0.474014			1.11398	0.421951					0.723436	0.136567					0.791958	0.154101
	1.22957	0.312524	0.342081	0.935541	1.49541	1.85613	1.72525			1.22957	0.629992					0.312524	0.198716					0.342081	0.220724
	3.46207	0.18593	0.203945	0.834969	1.49299	1.14403	1.83315			3.46207	0.380865					0.18593	0.12899					0.203945	0.141736
	2.91358	1.03162	1.15914	1.27428	0.847962	1.32043	0.95571			2.91358	0.683252					1.03162	0.183743					1.15914	0.206421
	0.975725	0.378912	0.408745	0.601775	0.75616	1.17646	0.547531			0.975725						0.378912						0.408745
	0.455565	0.584694	0.662368	1.40469	2.0583	1.39307	1.07751			0.455565						0.584694						0.662368
	1.56501	0.40256	0.401374	0.576908	0.75012	0.910554	0.736624			1.56501						0.40256						0.401374
	1.17404	0.357542	0.380007	0.760922	0.706635	0.892395	0.648844			1.17404						0.357542						0.380007
	1.07092	0.250366	0.257042	0.708425	0.821388	1.07918	1.14389			1.07092						0.250366						0.257042
	0.958727	1.02728	0.860011	0.865362	1.06297	1.825	0.971437			0.958727						1.02728						0.860011
	1.3667	0.270434	0.357572	1.10408	0.777902	1.2439	1.52592			1.3667						0.270434						0.357572
	5.16307	0.788957	0.872403	0.752633	0.934932	4.56055	0.419883			5.16307						0.788957						0.872403
	1.45622	1.00016	1.01919	1.1621	1.1898	1.61617	1.72013			1.45622						1.00016						1.01919
	2.00811	0.303954	0.58032	1.27815	0.924061	1.45663	0.799534			2.00811						0.303954						0.58032
	2.92831	0.761512	0.805526	0.639904	0.705427	0.906663	0.544605			2.92831						0.761512						0.805526
	1.63301	1.2591	1.59471	1.20576	1.82759	2.28417	1.55225			1.63301						1.2591						1.59471
	3.0949	0.624722	0.622733	0.683006	0.973586	1.1583	0.592152			3.0949						0.624722						0.622733
	1.49589	0.81792	0.825824	0.616142	0.705427	0.736744	0.338321			1.49589						0.81792						0.825824
	0.596088	0.900689	0.771339	2.41018	1.68677	2.65438	1.50476			0.596088						0.900689						0.771339
	1.1618	1.14465	0.65692	1.54534	0.949762	2.0473	0.996702			1.1618						1.14465						0.65692
	0.354366	0.663448	0.694312	1.40555	1.44698	1.32655	0.839001			0.354366						0.663448						0.694312
	0.862401	0.365027	0.372208	0.490024	0.818112	0.676835	0.447079			0.862401						0.365027						0.372208
	2.1135	0.964148	1.87664	0.751165	0.726427	0.856377	0.554284			2.1135						0.964148						1.87664
	0.48095	0.716928	0.620383	2.39021	1.07553	1.7825	0.580697			0.48095						0.716928						0.620383
	1.00406	0.484894	0.503186	1.02844	1.18015	1.69919	0.376773			1.00406						0.484894						0.503186
	0.90773	0.782231	0.824969	2.03229	1.7185	1.7683	0.599342			0.90773						0.782231						0.824969
	1.72593	1.81548	1.39439	0.813378	0.922727	5.17701	0.65644			1.72593						1.81548						1.39439
	3.14929	0.83647	1.3961	1.10294	1.18603	1.57196	0.652168			3.14929						0.83647						1.3961
	3.25264	1.47378	0.76354	2.28729	1.31885	1.76055	0.982718			3.25264						1.47378						0.76354
	0.635751	1.31551	1.1444	1.31031	1.33648	1.41696	0.447079			0.635751						1.31551						1.1444
	0.82727	1.21831	1.33745	2.52385	1.97358	1.66625	1.70908			0.82727						1.21831						1.33745
	1.53102	1.3679	1.33115	0.66975	1.37645	1.78767	1.2383			1.53102						1.3679						1.33115
	2.36735	1.00342	2.57779	0.943181	0.885112	1.59134	0.993206			2.36735						1.00342						2.57779
	0.588155	1.13684	1.14739	0.678967	0.740532	0.909336	0.78229			0.588155						1.13684						1.14739
	0.846535	1.23317	1.0787	0.556077	0.555987	0.935169	0.437368			0.846535						1.23317						1.0787
	0.290111	0.329772	0.337594	1.15901	0.667654	1.07984	1.84192			0.290111						0.329772						0.337594
	1.06412	0.611813	0.49464	0.893257	1.00853	1.06821	0.296758			1.06412						0.611813						0.49464
	1.23977	1.46445	0.962571	3.36565	1.39643	1.93363	0.604391			1.23977						1.46445						0.962571
	2.24723	1.52194	1.7072	1.38251	1.00266	1.96205	1.77122			2.24723						1.52194						1.7072
	1.13891	1.0186	0.879882	2.51464	1.2354	2.01242	0.69101			1.13891						1.0186						0.879882
	0.534892	0.757607	0.740784	0.627507	0.697041	0.839586	0.862306			0.534892						0.757607						0.740784
	1.55821	1.06764	0.611943	0.806465	0.769918	1.15346	0.317733			1.55821						1.06764						0.611943
	0.386437	0.505505	0.461201	0.493096	0.347933	1.05142	0.325113			0.386437						0.505505						0.461201
	0.810271	0.883332	0.803282	1.53536	1.07789	3.03284	1.81395			0.810271						0.883332						0.803282
	0.985924	0.808808	3.02948	0.5868	1.22599	1.23225	0.371335			0.985924						0.808808						3.02948
	0.802339	0.76021	0.763967	1.16438	1.21306	1.58359	0.783067			0.802339						0.76021						0.763967
	0.506561	0.507783	0.491755	0.665142	0.667654	0.710419	0.191883			0.506561						0.507783						0.491755
	3.8859	0.79655	2.84808	0.646709	0.82634	2.7913	1.35095			3.8859						0.79655						2.84808
	0.521293	0.878885	1.0209	0.993873	1.13431	1.35625	0.886389			0.521293						0.878885						1.0209
	0.673148	1.0454	0.896548	0.804161	0.953288	1.46217	1.66013			0.673148						1.0454						0.896548
	0.553024	0.478928	0.424984	0.858694	0.637093	1.24775	0.314625			0.553024						0.478928						0.424984
	1.33723	0.941585	1.27933	0.89172	0.811059	1.41955	0.66149			1.33723						0.941585						1.27933
	2.67333	0.505614	0.578611	0.691256	0.603005	1.54484	0.491359			2.67333						0.505614						0.578611
	2.72999	0.985192	3.71033	0.682807	0.74876	0.667793	0.466888			2.72999						0.985192						3.71033
	0.541692	0.517221	0.832127	0.592944	0.781673	1.4415	0.256361			0.541692						0.517221						0.832127
	0.615353	0.372403	0.390477	0.682039	0.918025	1.05529	0.363955			0.615353						0.372403						0.390477
	1.40987	0.546184	1.04697	0.869447	0.999131	1.13796	1.15013			1.40987						0.546184						1.04697
	1.20804	1.08304	1.07635	2.07838	1.08376	2.11576	0.661878			1.20804						1.08304						1.07635
	2.49428	1.03043	1.45967	1.00155	0.738181	1.59005	0.652944			2.49428						1.03043						1.45967
	0.891865	1.06481	1.12838	0.569134	0.628865	0.919669	1.28258			0.891865						1.06481						1.12838
	0.463384	0.98682	0.711298	0.896329	1.10962	1.40921	0.760927			0.463384						0.98682						0.711298
	2.51694	1.64604	1.56447	1.36331	1.65268	3.58051	1.19596			2.51694						1.64604						1.56447
	0.351986	0.583826	0.379046	0.576047	1.46108	1.3653	0.437756			0.351986						0.583826						0.379046
	0.447179	0.674188	0.610447	1.03535	1.21424	1.38467	0.115363			0.447179						0.674188						0.610447
	1.34856	1.21234	1.257	0.847941	0.648847	2.25913	0.758208			1.34856						1.21234						1.257
	0.609687	0.871508	0.714183	0.559917	1.04732	1.116	0.824629			0.609687						0.871508						0.714183
	3.43487	1.04258	0.841849	1.00386	1.69735	1.06563	0.632746			3.43487						1.04258						0.841849
Mean	2.08377	0.900439	1.08529	1.05956	1.07116	1.40065	0.860102		Mean	2.08377	1.60233	1.35302	1.17662		Mean	0.900439	0.825799	0.910426	0.759603		Mean	1.08529	0.854543	0.900669	0.814941
SD	1.80913	0.478742	0.806173	0.553851	0.441562	0.733842	0.464758		SD	1.80913	1.16581	0.747813	0.45446		SD	0.478742	0.392452	0.304014	0.230889		SD	0.806173	0.537231	0.441991	0.369028
Figure 1E.									Figure 1F						Figure 1G						Figure 1H
	0 day (n=104)	90 days (n=41)	270 days (n=30)	360 days (n=27)						0 day (n=104)	90 days (n=41)	270 days (n=30)	360 days (n=27)			0 day (n=104)	90 days (n=41)	270 days (n=30)	360 days (n=27)			0 day (n=104)	90 days (n=41)	270 days (n=30)	360 days (n=27)
	1.34057	1.33687	1.28877	1.23944						1.40774	1.06926	1.00156	0.919651			1.33632	1.25472	1.19712	1.19616			0.831191	0.335039	0.340373	0.345982
	1.77961	1.37757	1.27767	1.24314						0.921344	0.866848	0.860417	0.834016			0.81984	0.77952	0.75264	0.7008			0.530245	0.50671	0.430497	0.428628
	1.4269	1.10501	1.04828	0.974287						1.74757	1.19281	1.18096	1.02898			1.2	0.91872	0.89472	0.79104			1.15501	0.46459	0.474707	0.409327
	2.31732	1.85731	1.79441	1.61929						1.8305	1.62775	1.4487	1.23173			1.89408	1.41792	1.36896	1.30848			1.03085	0.88079	0.826298	0.807492
	1.08651	1.00142	1.00019	0.994019						1.37186	1.02695	1.00359	0.883772			1.3824	0.84384	0.69408	0.67872			0.729794	0.616795	0.547346	0.521667
	2.43942	1.96831	1.2863	1.24067						1.54753	1.22395	1.01036	1.0212			1.33056	1.08192	0.81888	0.75168			1.16359	0.707305	0.72699	0.637525
	1.51446	1.09145	0.998952	0.928655						2.58971	1.40672	1.24561	1.15016			1.57536	0.98496	0.95616	0.77184			1.30227	1.02645	1.04762	0.842299
	1.01252	0.880558	0.816427	0.785596						1.21041	1.31432	1.23647	1.03169			1.07136	0.9264	0.73728	0.69984			0.831576	0.681845	0.288795	0.273178
	0.97552	0.963187	0.804095	0.875625						1.24696	1.07501	1.0476	0.995133			1.59552	0.77856	0.77856	0.72768			2.44117	1.32047	1.05362	0.498957
	1.08775	0.96442	0.917556	0.76833						2.13378	1.74757	0.979224	0.920328			1.46496	1.17984	1.08192	0.75936			0.976524	0.789951	0.702631	0.470033
	1.09391	0.886724	0.716532	0.648702						0.981932	0.717917	0.534799	0.544277			0.82368	0.70176	0.60288	0.47328			1.44562	0.381064	0.386947	0.296273
	0.791762	0.737498	0.6894	0.684467						0.972454	0.560185	0.568986	0.551385			0.92448	0.61056	0.60576	0.55488			0.504566	0.355714	0.245299	0.229628
	1.60449	1.48856	1.4269	1.401						2.2597	0.927098	0.840785	0.784936			1.26816	1.28064	1.17888	0.85632			0.900916	0.828002	0.709119	0.612671
	0.871925	0.752297	0.707899	0.636369						2.02208	1.25305	0.570001	0.511105			0.78144	0.72288	0.68544	0.60576			1.68185	0.906634	0.744916	0.31035
	1.09885	0.969353	0.786829	0.698033						1.6	1.02424	0.979224	0.867864			1.3392	1.1664	1.16544	0.92256			0.645444	0.566701	0.462775	0.370671
	1.23327	1.07295	0.97552	0.699266						1.35798	0.630589	0.677299	0.65259			1.39008	1.0368	0.9504	0.82944			0.427638	0.22017	0.232267	0.166722
	1.48733	1.30234	1.23697	1.23697						1.59695	1.19484	1.05301	1.07535			2.04864	1.59072	0.84192	0.64704			0.880625	0.66227	0.483835	0.2646
	0.986619	0.794228	0.653635	0.636369						1.12985	1.05911	0.786967	0.765643			1.6464	1.03392	0.91968	0.8544			1.11993	0.788136	0.612891	0.558673
	0.631436	0.598138	0.567306	0.473577						0.570678	0.514152	0.484704	0.47455			0.85056	0.63936	0.6288	0.49152			0.493678	0.234137	0.237491	0.22083
	1.21231	0.921256	0.804095	0.714066						1.00495	0.923713	0.856356	0.706409			1.8768	1.17696	1.17984	0.90816			1.04207	0.77054	0.702246	0.674477
	0.565856	0.921994	0.416736	0.653665						0.703011	0.624282	0.38363	0.556488			0.555153	1.49376	0.468038	0.438996			0.72492	1.2256	0.204044	0.7451
	0.623878	1.31673	0.561876	1.20063						0.828635	1.24567	0.478734	0.581228			0.888503	1.78725	0.553549	0.406728			0.356242	1.28945	0.389182	0.875303
	0.955987	0.448735	1.56061	1.07202						1.14028	0.517289	0.580264	0.901883			0.802896	0.535312	1.34603	0.713424			1.66198	0.312844	0.60803	0.846765
	0.64764	0.67366	0.624925	0.833113						0.71509	0.89128	0.531427	0.723241			0.861265	1.4497	0.599604	1.26287			0.390623	1.21303	0.424319	0.44599
	0.36858	0.543981	0.957057	1.38906						0.433644	0.91859	0.945901	1.12294			0.473436	0.814897	0.83971	1.02687			0.269193	0.839006	0.561389	1.24861
	0.437102	1.21999	0.92167	0.73809						0.473506	0.99024	0.58187	0.578657			0.430632	1.28239	0.608405	0.687756			0.672801	0.865136	0.599736	0.941028
	1.0864	1.25542	0.838862	1.17351						0.672813	1.43459	0.882284	0.676974			1.52667	1.05631	0.749799	0.90586			0.796242	0.527054	0.729136	1.01647
	0.844363	0.509549	0.852154							0.844338	0.667335	0.766938				0.994864	0.746981	0.689369				0.96083	0.609813	1.18645
	0.946704	1.46387	0.674861							0.856417	0.630386	0.56195				1.04804	0.527089	0.606645				0.991919	0.0830267	0.553987
	0.481862	0.540142	0.779764							0.675229	0.867504	0.555845				0.511052	0.746778	0.700076				0.509492	0.652174	0.434218
	0.798387	0.765933								1.03761	0.806779					0.987082	1.19062					0.782343	0.514837
	1.45752	0.798384								1.10767	0.805494					1.43069	0.842713					1.46228	0.544266
	0.604206	1.50672								0.485585	2.09358					0.517537	1.34036					0.414397	1.52587
	0.614153	0.603061								0.595506	0.671191					0.42285	0.580489					0.481695	0.540966
	0.49424	0.848794								0.483169	0.723241					0.822352	0.790228					0.298819	0.657346
	0.481862	1.97515								0.450555	0.99281					0.753607	0.682313					1.00472	1.27501
	1.01434	0.426193								0.816556	0.777541					1.48646	0.394606					1.33755	0.94406
	0.595696	0.432757								0.643823	0.879071					0.756201	0.495111					0.474014	0.639867
	0.935541	0.910227								1.49541	0.800674					1.85613	0.727387					1.72525	1.20117
	0.834969	0.496915								1.49299	1.65276					1.14403	0.465568					1.83315	1.33476
	1.27428	0.496792								0.847962	1.20165					1.32043	0.432778					0.95571	0.54382
	0.601775									0.75616						1.17646						0.547531
	1.40469									2.0583						1.39307						1.07751
	0.576908									0.75012						0.910554						0.736624
	0.760922									0.706635						0.892395						0.648844
	0.708425									0.821388						1.07918						1.14389
	0.865362									1.06297						1.825						0.971437
	1.10408									0.777902						1.2439						1.52592
	0.752633									0.934932						4.56055						0.419883
	1.1621									1.1898						1.61617						1.72013
	1.27815									0.924061						1.45663						0.799534
	0.639904									0.705427						0.906663						0.544605
	1.20576									1.82759						2.28417						1.55225
	0.683006									0.973586						1.1583						0.592152
	0.616142									0.705427						0.736744						0.338321
	2.41018									1.68677						2.65438						1.50476
	1.54534									0.949762						2.0473						0.996702
	1.40555									1.44698						1.32655						0.839001
	0.490024									0.818112						0.676835						0.447079
	0.751165									0.726427						0.856377						0.554284
	2.39021									1.07553						1.7825						0.580697
	1.02844									1.18015						1.69919						0.376773
	2.03229									1.7185						1.7683						0.599342
	0.813378									0.922727						5.17701						0.65644
	1.10294									1.18603						1.57196						0.652168
	2.28729									1.31885						1.76055						0.982718
	1.31031									1.33648						1.41696						0.447079
	2.52385									1.97358						1.66625						1.70908
	0.66975									1.37645						1.78767						1.2383
	0.943181									0.885112						1.59134						0.993206
	0.678967									0.740532						0.909336						0.78229
	0.556077									0.555987						0.935169						0.437368
	1.15901									0.667654						1.07984						1.84192
	0.893257									1.00853						1.06821						0.296758
	3.36565									1.39643						1.93363						0.604391
	1.38251									1.00266						1.96205						1.77122
	2.51464									1.2354						2.01242						0.69101
	0.627507									0.697041						0.839586						0.862306
	0.806465									0.769918						1.15346						0.317733
	0.493096									0.347933						1.05142						0.325113
	1.53536									1.07789						3.03284						1.81395
	0.5868									1.22599						1.23225						0.371335
	1.16438									1.21306						1.58359						0.783067
	0.665142									0.667654						0.710419						0.191883
	0.646709									0.82634						2.7913						1.35095
	0.993873									1.13431						1.35625						0.886389
	0.804161									0.953288						1.46217						1.66013
	0.858694									0.637093						1.24775						0.314625
	0.89172									0.811059						1.41955						0.66149
	0.691256									0.603005						1.54484						0.491359
	0.682807									0.74876						0.667793						0.466888
	0.592944									0.781673						1.4415						0.256361
	0.682039									0.918025						1.05529						0.363955
	0.869447									0.999131						1.13796						1.15013
	2.07838									1.08376						2.11576						0.661878
	1.00155									0.738181						1.59005						0.652944
	0.569134									0.628865						0.919669						1.28258
	0.896329									1.10962						1.40921						0.760927
	1.36331									1.65268						3.58051						1.19596
	0.576047									1.46108						1.3653						0.437756
	1.03535									1.21424						1.38467						0.115363
	0.847941									0.648847						2.25913						0.758208
	0.559917									1.04732						1.116						0.824629
	1.00386									1.69735						1.06563						0.632746
Mean	1.05956	0.981084	0.932875	0.946591					Mean	1.07116	1.01337	0.821182	0.818229		Mean	1.40065	0.939245	0.840019	0.776721		Mean	0.860102	0.741035	0.564905	0.55775
SD	0.553851	0.412136	0.316712	0.296775					SD	0.441562	0.35433	0.272104	0.21934		SD	0.733842	0.344596	0.245875	0.230749		SD	0.464758	0.346392	0.248863	0.279732

## Sheet: Figure2
Day 0								Day 90								Day 270								Day 360
PvCSP-VK210 Full-length	PvCSP-VK210 C-terminal	PvCSP-VK210 N-terminal	PvSSP3	PvCelTOS	PvSPECT1	PvM2-MAEBL		PvCSP-VK210 Full-length	PvCSP-VK210 C-terminal	PvCSP-VK210 N-terminal	PvSSP3	PvCelTOS	PvSPECT1	PvM2-MAEBL		PvCSP-VK210 Full-length	PvCSP-VK210 C-terminal	PvCSP-VK210 N-terminal	PvSSP3	PvCelTOS	PvSPECT1	PvM2-MAEBL		PvCSP-VK210 Full-length	PvCSP-VK210 C-terminal	PvCSP-VK210 N-terminal	PvSSP3	PvCelTOS	PvSPECT1	PvM2-MAEBL
2.92831	0.805526	0.761512	0.565856	0.555153	0.72492	0.703011		0.543254	0.738299	0.388592	0.921994	1.49376	1.2256	0.624282		0.720719	0.821286	0.750526	0.416736	0.468038	0.204044	0.38363		0.623424	0.780862	0.889382	1.23944	1.19616	0.345982	0.919651
2.91358	1.15914	1.03162	0.623878	0.888503	0.356242	0.828635		0.83738	0.65562	0.691583	1.31673	1.78725	1.28945	1.24567		0.595731	0.676383	0.795646	0.561876	0.553549	0.389182	0.478734		1.06015	0.611727	0.66953	1.24314	0.7008	0.428628	0.834016
1.88912	0.981801	0.987145	0.955987	0.802896	1.66198	1.14028		0.954118	0.808798	0.781334	0.448735	0.535312	0.312844	0.517289		1.1541	0.992987	1.01904	1.56061	1.34603	0.60803	0.580264		1.4032	1.06323	0.835962	0.974287	0.79104	0.409327	1.02898
0.958727	0.860011	1.02728	0.64764	0.861265	0.390623	0.71509		3.27691	0.516745	0.778809	0.67366	1.4497	1.21303	0.89128		0.931609	0.848084	1.60395	0.624925	0.599604	0.424319	0.531427		1.05586	2.2785	1.3165	1.61929	1.30848	0.807492	1.23173
1.45622	1.01919	1.00016	0.36858	0.473436	0.269193	0.433644		0.974987	0.326011	0.634394	0.543981	0.814897	0.839006	0.91859		0.94793	0.819798	0.831411	0.957057	0.83971	0.561389	0.945901		1.48632	0.724484	0.721287	0.994019	0.67872	0.521667	0.883772
0.455565	0.662368	0.584694	0.437102	0.430632	0.672801	0.473506		2.46345	0.622401	1.04653	1.21999	1.28239	0.865136	0.99024		0.721148	0.647104	0.75878	0.92167	0.608405	0.599736	0.58187		0.790989	0.650758	0.784679	1.24067	0.75168	0.637525	1.0212
1.49589	0.825824	0.81792	1.0864	1.52667	0.796242	0.672813		1.26042	1.18916	1.36089	1.25542	1.05631	0.527054	1.43459		0.840552	1.01532	1.52086	0.838862	0.749799	0.729136	0.882284		1.37384	1.19454	1.13155	0.928655	0.77184	0.842299	1.15016
2.24723	1.7072	1.52194	0.844363	0.994864	0.96083	0.844338		0.951292	0.731009	0.685088	0.509549	0.746981	0.609813	0.667335		1.04027	1.35376	1.53297	0.852154	0.689369	1.18645	0.766938		0.807152	0.959152	0.956572	0.785596	0.69984	0.273178	1.03169
1.23977	0.962571	1.46445	0.946704	1.04804	0.991919	0.856417		2.58953	1.48084	0.657937	1.46387	0.527089	0.0830267	0.630386		0.969406	0.961724	0.844617	0.674861	0.606645	0.553987	0.56195		0.912705	0.763515	0.713453	0.875625	0.72768	0.498957	0.995133
1.53102	1.33115	1.3679	0.481862	0.511052	0.509492	0.675229		0.847815	0.897291	1.10354	0.540142	0.746778	0.652174	0.867504		0.633528	0.800444	0.724665	0.779764	0.700076	0.434218	0.555845		1.6651	0.711473	0.667155	0.76833	0.75936	0.470033	0.920328
1.00406	0.503186	0.484894	0.798387	0.987082	0.782343	1.03761		0.730208	0.567127	0.732084	0.765933	1.19062	0.514837	0.806779		0.695332	0.821339	1.02519	1.28877	1.19712	0.340373	1.00156		2.46401	0.543544	0.504284	0.648702	0.47328	0.296273	0.544277
1.06412	0.49464	0.611813	1.45752	1.43069	1.46228	1.10767		0.953248	0.7801	0.773487	0.798384	0.842713	0.544266	0.805494		1.67731	0.664733	0.684725	1.27767	0.75264	0.430497	0.860417		0.531394	0.547639	0.561265	0.684467	0.55488	0.229628	0.551385
0.290111	0.337594	0.329772	0.604206	0.517537	0.414397	0.485585		2.27062	1.04106	1.69878	1.50672	1.34036	1.52587	2.09358		1.67599	1.21406	0.851869	1.04828	0.89472	0.474707	1.18096		0.849373	0.846396	0.938291	1.401	0.85632	0.612671	0.784936
0.588155	1.14739	1.13684	0.614153	0.42285	0.481695	0.595506		0.684556	0.623693	0.614279	0.603061	0.580489	0.540966	0.671191		1.55196	2.90492	1.5988	1.79441	1.36896	0.826298	1.4487		1.11392	0.46765	0.594979	0.636369	0.60576	0.31035	0.511105
1.40987	1.04697	0.546184	0.49424	0.822352	0.298819	0.483169		4.99602	1.44449	0.734339	0.848794	0.790228	0.657346	0.723241		2.07808	0.784717	0.734821	1.00019	0.69408	0.547346	1.00359		0.959215	0.600404	0.502622	0.698033	0.92256	0.370671	0.867864
3.25264	0.76354	1.47378	0.481862	0.753607	1.00472	0.450555		0.776946	0.222293	0.182029	1.97515	0.682313	1.27501	0.99281		0.898851	0.758696	0.782542	1.2863	0.81888	0.72699	1.01036		1.11392	0.46765	0.594979	0.699266	0.82944	0.166722	0.65259
2.36735	2.57779	1.00342	1.01434	1.48646	1.33755	0.816556		1.17216	0.534462	0.442985	0.426193	0.394606	0.94406	0.777541		1.45564	1.35404	1.31698	0.998952	0.95616	1.04762	1.24561		0.959215	0.600404	0.502622	1.23697	0.64704	0.2646	1.07535
0.447179	0.610447	0.674188	0.595696	0.756201	0.474014	0.643823		0.421951	0.154101	0.136567	0.432757	0.495111	0.639867	0.879071		0.905778	1.19888	1.03801	0.816427	0.73728	0.288795	1.23647		2.33207	0.508849	0.448252	0.636369	0.8544	0.558673	0.765643
1.1618	0.65692	1.14465	0.935541	1.85613	1.72525	1.49541		0.629992	0.220724	0.198716	0.910227	0.727387	1.20117	0.800674		1.07895	0.838445	0.787053	0.804095	0.77856	1.05362	1.0476		1.60045	0.469336	0.430446	0.473577	0.49152	0.22083	0.47455
0.463384	0.711298	0.98682	0.834969	1.14403	1.83315	1.49299		0.380865	0.141736	0.12899	0.496915	0.465568	1.33476	1.65276		2.79947	1.01216	0.869201	0.917556	1.08192	0.702631	0.979224		1.25245	0.707619	0.59308	0.714066	0.90816	0.674477	0.706409
0.354366	0.694312	0.663448	1.27428	1.32043	0.95571	0.847962		0.683252	0.206421	0.183743	0.496792	0.432778	0.54382	1.20165		2.60584	0.621606	0.591418	0.716532	0.60288	0.386947	0.534799		0.715115	0.707691	0.817217	0.653665	0.438996	0.7451	0.556488
0.48095	0.620383	0.716928	0.601775	1.17646	0.547531	0.75616		1.21188	0.943732	0.977703	1.33687	1.25472	0.335039	1.06926		0.559432	0.64353	0.607088	0.6894	0.60576	0.245299	0.568986		0.870555	0.701194	0.653206	1.20063	0.406728	0.875303	0.581228
0.351986	0.379046	0.583826	1.40469	1.39307	1.07751	2.0583		1.83399	0.807124	0.860417	1.37757	0.77952	0.50671	0.866848		1.13602	0.900364	0.948263	1.4269	1.17888	0.709119	0.840785		1.29486	1.097	0.906884	1.07202	0.713424	0.846765	0.901883
5.16307	0.872403	0.788957	0.576908	0.910554	0.736624	0.75012		1.75878	1.60991	0.959184	1.10501	0.91872	0.46459	1.19281		1.26433	0.488611	0.821242	0.707899	0.68544	0.744916	0.570001		0.928903	0.793784	0.750251	0.833113	1.26287	0.44599	0.723241
1.22957	0.342081	0.312524	0.760922	0.892395	0.648844	0.706635		1.30325	3.235	1.70042	1.85731	1.41792	0.88079	1.62775		1.73899	0.690753	0.797025	0.786829	1.16544	0.462775	0.979224		1.19357	0.960013	0.924477	1.38906	1.02687	1.24861	1.12294
1.63301	1.59471	1.2591	0.708425	1.07918	1.14389	0.821388		2.29776	0.87073	0.84997	1.00142	0.84384	0.616795	1.02695		1.26433	0.488611	0.821242	0.97552	0.9504	0.232267	0.677299		1.02039	0.947018	0.867158	0.73809	0.687756	0.941028	0.578657
1.94692	0.730421	0.706405	0.865362	1.825	0.971437	1.06297		1.20166	0.924458	0.950162	1.96831	1.08192	0.707305	1.22395		1.73899	0.690753	0.797025	1.23697	0.84192	0.483835	1.05301		1.39055	1.29897	1.2332	1.17351	0.90586	1.01647	0.676974
1.3667	0.357572	0.270434	1.10408	1.2439	1.52592	0.777902		1.98539	1.73351	1.77402	1.09145	0.98496	1.02645	1.40672		4.00475	0.71846	0.641039	0.653635	0.91968	0.612891	0.786967
3.46207	0.203945	0.18593	0.752633	4.56055	0.419883	0.934932		0.926559	1.05504	1.12799	0.880558	0.9264	0.681845	1.31432		1.58561	0.509331	0.46416	0.567306	0.6288	0.237491	0.484704
2.00811	0.58032	0.303954	1.1621	1.61617	1.72013	1.1898		1.11326	0.843745	0.816494	0.963187	0.77856	1.32047	1.07501		1.32007	0.779175	0.752627	0.804095	1.17984	0.702246	0.856356
1.07092	0.257042	0.250366	1.27815	1.45663	0.799534	0.924061		3.11151	1.32922	1.25026	0.96442	1.17984	0.789951	1.74757
3.0949	0.622733	0.624722	0.639904	0.906663	0.544605	0.705427		3.43048	0.642808	0.624419	0.886724	0.70176	0.381064	0.717917
0.975725	0.408745	0.378912	1.20576	2.28417	1.55225	1.82759		0.565369	0.668587	0.666443	0.737498	0.61056	0.355714	0.560185
3.76351	2.01819	1.99967	0.683006	1.1583	0.592152	0.973586		1.18978	1.10877	1.08882	1.48856	1.28064	0.828002	0.927098
1.30323	0.493251	0.462982	0.616142	0.736744	0.338321	0.705427		1.4286	0.68208	0.924283	0.752297	0.72288	0.906634	1.25305
1.13551	0.404686	0.40115	2.41018	2.65438	1.50476	1.68677		1.7004	0.747613	1.00453	0.969353	1.1664	0.566701	1.02424
0.925862	0.336099	0.344308	1.54534	2.0473	0.996702	0.949762		1.4286	0.68208	0.924283	1.07295	1.0368	0.22017	0.630589
1.18424	0.544317	0.55432	1.40555	1.32655	0.839001	1.44698		1.7004	0.747613	1.00453	1.30234	1.59072	0.66227	1.19484
1.30323	0.519852	0.503878	0.490024	0.676835	0.447079	0.818112		5.83346	0.963489	0.821005	0.794228	1.03392	0.788136	1.05911
1.09018	0.404045	0.434886	0.751165	0.856377	0.554284	0.726427		1.75383	0.513909	0.586669	0.598138	0.63936	0.234137	0.514152
1.17404	0.380007	0.357542	2.39021	1.7825	0.580697	1.07553		1.52162	1.02444	0.991473	0.921256	1.17696	0.77054	0.923713
1.49135	0.512908	0.490969	1.02844	1.11213	0.376773	1.18015
3.37254	0.421459	0.401258	2.03229	1.7683	0.599342	1.7185
1.56501	0.401374	0.40256	0.813378	5.17701	0.65644	0.922727
1.11398	0.791958	0.723436	1.10294	1.57196	0.652168	1.18603
1.00179	0.34753	0.334219	2.28729	1.76055	0.982718	1.31885
1.16498	0.22371	0.216738	1.31031	1.41696	0.447079	1.33648
0.99839	0.368149	0.36405	2.52385	1.66625	1.70908	1.97358
1.00179	0.295288	0.299832	0.66975	1.78767	1.2383	1.37645
1.49362	0.375093	0.334111	0.943181	1.59134	0.993206	0.885112
1.72593	1.39439	1.81548	0.678967	0.909336	0.78229	0.740532
2.51694	1.56447	1.64604	0.556077	0.935169	0.437368	0.555987
0.810271	0.803282	0.883332	1.15901	1.07984	1.84192	0.667654
1.34856	1.257	1.21234	0.893257	1.06821	0.296758	1.00853
0.596088	0.771339	0.900689	3.36565	1.93363	0.604391	1.39643
3.43487	0.841849	1.04258	1.38251	1.96205	1.77122	1.00266
3.8859	2.84808	0.79655	2.51464	2.01242	0.69101	1.2354
1.20804	1.07635	1.08304	0.627507	0.839586	0.862306	0.697041
1.13891	0.879882	1.0186	0.806465	1.15346	0.317733	0.769918
0.90773	0.824969	0.782231	0.493096	1.05142	0.325113	0.347933
2.67333	0.578611	0.505614	1.53536	3.03284	1.81395	1.07789
0.82727	1.33745	1.21831	0.5868	1.23225	0.371335	1.22599
3.14929	1.3961	0.83647	1.16438	1.58359	0.783067	1.21306
0.802339	0.763967	0.76021	0.665142	0.710419	0.191883	0.667654
2.49428	1.45967	1.03043	0.646709	2.7913	1.35095	0.82634
0.553024	0.424984	0.478928	0.993873	1.35625	0.886389	1.13431
0.635751	1.1444	1.31551	0.804161	1.46217	1.66013	0.953288
0.521293	1.0209	0.878885	0.858694	1.24775	0.314625	0.637093
0.673148	0.896548	1.0454	0.89172	1.41955	0.66149	0.811059
1.33723	1.27933	0.941585	0.691256	1.54484	0.491359	0.603005
0.541692	0.832127	0.517221	0.682807	0.667793	0.466888	0.74876
0.609687	0.714183	0.871508	0.592944	1.4415	0.256361	0.781673
0.985924	3.02948	0.808808	0.682039	1.05529	0.363955	0.918025
1.55821	0.611943	1.06764	0.869447	1.13796	1.15013	0.999131
0.615353	0.390477	0.372403	2.07838	2.11576	0.661878	1.08376
0.891865	1.12838	1.06481	1.00155	1.59005	0.652944	0.738181
0.386437	0.461201	0.505505	0.569134	0.919669	1.28258	0.628865
0.846535	1.0787	1.23317	0.896329	1.40921	0.760927	1.10962
0.534892	0.740784	0.757607	1.36331	3.58051	1.19596	1.65268
2.1135	1.87664	0.964148	0.576047	1.3653	0.437756	1.46108
0.506561	0.491755	0.507783	1.03535	1.38467	0.115363	1.21424
2.72999	3.71033	0.985192	0.847941	2.25913	0.758208	0.648847
0.862401	0.372208	0.365027	0.559917	1.116	0.824629	1.04732
2.10557	0.550193	1.28112	1.00386	1.06563	0.632746	1.69735
1.48797	1.13045	1.17761	1.34057	1.33632	0.831191	1.40774
2.38616	0.856033	0.971293	1.77961	0.81984	0.530245	0.921344
5.3753	3.75035	1.48294	1.4269	1.2	1.15501	1.74757
1.92107	3.17139	1.9281	2.31732	1.89408	1.03085	1.8305
2.93504	1.12419	1.09689	1.08651	1.3824	0.729794	1.37186
6.5885	2.0884	1.56841	2.43942	1.33056	1.16359	1.54753
7.0051	3.52195	2.8322	1.51446	1.57536	1.30227	2.58971
4.98541	1.57811	1.45967	1.01252	1.07136	0.831576	1.21041
7.97553	2.42884	2.38419	0.97552	1.59552	2.44117	1.24696
5.40234	1.49209	1.46822	1.08775	1.46496	0.976524	2.13378
5.76848	1.05215	0.870388	1.09391	0.82368	1.44562	0.981932
1.49193	1.31356	1.15672	0.791762	0.92448	0.504566	0.972454
9.02678	2.31897	1.12704	1.60449	1.26816	0.900916	2.2597
3.27347	2.72254	1.18972	0.871925	0.78144	1.68185	2.02208
3.85071	1.4721	1.07528	1.09885	1.3392	0.645444	1.6
3.27347	2.72254	1.18972	1.23327	1.39008	0.427638	1.35798
3.85071	1.4721	1.07528	1.48733	2.04864	0.880625	1.59695
7.7674	2.54786	1.7308	0.986619	1.6464	1.11993	1.12985
5.08568	0.644976	0.602339	0.631436	0.85056	0.493678	0.570678
3.34637	1.24345	1.1363	1.21231	1.8768	1.04207	1.00495

## Sheet: Figure3
Fig 2A
	Reactivity Index (RI) responses to PvCSP VK210 (full-length)				Reactivity Index (RI) responses to PvCSP VK210 (N-terminal)				Reactivity Index (RI) responses to PvCSP VK210 (C-terminal)				Reactivity Index (RI) responses to PvSSP3				Reactivity Index (RI) responses to PvMAEBL				Reactivity Index (RI) responses to PvCelTOS				Reactivity Index (RI) responses to PvSPECT1
Subjects no.	0 day	90 days	270 days	360 days	0 day	90 days	270 days	360 days	0 day	90 days	270 days	360 days	0 day	90 days	270 days	360 days	0 day	90 days	270 days	360 days	0 day	90 days	270 days	360 days	0 day	90 days	270 days	360 days
PV01	1.48797	1.21188	0.695332	0.623424	1.17761	0.977703	1.02519	0.889382	1.13045	0.943732	0.821339	0.780862	1.34057	1.33687	1.28877	1.23944	1.40774	1.06926	1.00156	0.919651	1.33632	1.25472	1.19712	1.19616	0.831191	0.335039	0.340373	0.345982
PV02	2.38616	1.83399	1.67731	1.06015	0.971293	0.860417	0.684725	0.66953	0.856033	0.807124	0.664733	0.611727	1.77961	1.37757	1.27767	1.24314	0.921344	0.866848	0.860417	0.834016	0.81984	0.77952	0.75264	0.7008	0.530245	0.50671	0.430497	0.428628
PV03	5.3753	1.75878	1.67599	1.4032	1.48294	0.959184	0.851869	0.835962	3.75035	1.60991	1.21406	1.06323	1.4269	1.10501	1.04828	0.974287	1.74757	1.19281	1.18096	1.02898	1.2	0.91872	0.89472	0.79104	1.15501	0.46459	0.474707	0.409327
PV04	1.92107	1.30325	1.55196	1.05586	1.9281	1.70042	1.5988	1.3165	3.17139	3.235	2.90492	2.2785	2.31732	1.85731	1.79441	1.61929	1.8305	1.62775	1.4487	1.23173	1.89408	1.41792	1.36896	1.30848	1.03085	0.88079	0.826298	0.807492
PV05	2.93504	2.29776	2.07808	1.48632	1.09689	0.84997	0.734821	0.721287	1.12419	0.87073	0.784717	0.724484	1.08651	1.00142	1.00019	0.994019	1.37186	1.02695	1.00359	0.883772	1.3824	0.84384	0.69408	0.67872	0.729794	0.616795	0.547346	0.521667
PV06	6.5885	1.20166	0.898851	0.790989	1.56841	0.950162	0.782542	0.784679	2.0884	0.924458	0.758696	0.650758	2.43942	1.96831	1.2863	1.24067	1.54753	1.22395	1.01036	1.0212	1.33056	1.08192	0.81888	0.75168	1.16359	0.707305	0.72699	0.637525
PV07	7.0051	1.98539	1.45564	1.37384	2.8322	1.77402	1.31698	1.13155	3.52195	1.73351	1.35404	1.19454	1.51446	1.09145	0.998952	0.928655	2.58971	1.40672	1.24561	1.15016	1.57536	0.98496	0.95616	0.77184	1.30227	1.02645	1.04762	0.842299
PV08	4.98541	0.926559	0.905778	0.807152	1.45967	1.12799	1.03801	0.956572	1.57811	1.05504	1.19888	0.959152	1.01252	0.880558	0.816427	0.785596	1.21041	1.31432	1.23647	1.03169	1.07136	0.9264	0.73728	0.69984	0.831576	0.681845	0.288795	0.273178
PV09	7.97553	1.11326	1.07895	0.912705	2.38419	0.816494	0.787053	0.713453	2.42884	0.843745	0.838445	0.763515	0.97552	0.963187	0.804095	0.875625	1.24696	1.07501	1.0476	0.995133	1.59552	0.77856	0.77856	0.72768	2.44117	1.32047	1.05362	0.498957
PV10	5.40234	3.11151	2.79947	1.6651	1.46822	1.25026	0.869201	0.667155	1.49209	1.32922	1.01216	0.711473	1.08775	0.96442	0.917556	0.76833	2.13378	1.74757	0.979224	0.920328	1.46496	1.17984	1.08192	0.75936	0.976524	0.789951	0.702631	0.470033
PV11	5.76848	3.43048	2.60584	2.46401	0.870388	0.624419	0.591418	0.504284	1.05215	0.642808	0.621606	0.543544	1.09391	0.886724	0.716532	0.648702	0.981932	0.717917	0.534799	0.544277	0.82368	0.70176	0.60288	0.47328	1.44562	0.381064	0.386947	0.296273
PV12	1.49193	0.565369	0.559432	0.531394	1.15672	0.666443	0.607088	0.561265	1.31356	0.668587	0.64353	0.547639	0.791762	0.737498	0.6894	0.684467	0.972454	0.560185	0.568986	0.551385	0.92448	0.61056	0.60576	0.55488	0.504566	0.355714	0.245299	0.229628
PV13	9.02678	1.18978	1.13602	0.849373	1.12704	1.08882	0.948263	0.938291	2.31897	1.10877	0.900364	0.846396	1.60449	1.48856	1.4269	1.401	2.2597	0.927098	0.840785	0.784936	1.26816	1.28064	1.17888	0.85632	0.900916	0.828002	0.709119	0.612671
PV14	3.27347	1.4286	1.26433	1.11392	1.18972	0.924283	0.821242	0.594979	2.72254	0.68208	0.488611	0.46765	0.871925	0.752297	0.707899	0.636369	2.02208	1.25305	0.570001	0.511105	0.78144	0.72288	0.68544	0.60576	1.68185	0.906634	0.744916	0.31035
PV15	3.85071	1.7004	1.73899	0.959215	1.07528	1.00453	0.797025	0.502622	1.4721	0.747613	0.690753	0.600404	1.09885	0.969353	0.786829	0.698033	1.6	1.02424	0.979224	0.867864	1.3392	1.1664	1.16544	0.92256	0.645444	0.566701	0.462775	0.370671
PV16	3.27347	1.4286	1.26433	1.11392	1.18972	0.924283	0.821242	0.594979	2.72254	0.68208	0.488611	0.46765	1.23327	1.07295	0.97552	0.699266	1.35798	0.630589	0.677299	0.65259	1.39008	1.0368	0.9504	0.82944	0.427638	0.22017	0.232267	0.166722
PV17	3.85071	1.7004	1.73899	0.959215	1.07528	1.00453	0.797025	0.502622	1.4721	0.747613	0.690753	0.600404	1.48733	1.30234	1.23697	1.23697	1.59695	1.19484	1.05301	1.07535	2.04864	1.59072	0.84192	0.64704	0.880625	0.66227	0.483835	0.2646
PV18	7.7674	5.83346	4.00475	2.33207	1.7308	0.821005	0.641039	0.448252	2.54786	0.963489	0.71846	0.508849	0.986619	0.794228	0.653635	0.636369	1.12985	1.05911	0.786967	0.765643	1.6464	1.03392	0.91968	0.8544	1.11993	0.788136	0.612891	0.558673
PV19	5.08568	1.75383	1.58561	1.60045	0.602339	0.586669	0.46416	0.430446	0.644976	0.513909	0.509331	0.469336	0.631436	0.598138	0.567306	0.473577	0.570678	0.514152	0.484704	0.47455	0.85056	0.63936	0.6288	0.49152	0.493678	0.234137	0.237491	0.22083
PV20	3.34637	1.52162	1.32007	1.25245	1.1363	0.991473	0.752627	0.59308	1.24345	1.02444	0.779175	0.707619	1.21231	0.921256	0.804095	0.714066	1.00495	0.923713	0.856356	0.706409	1.8768	1.17696	1.17984	0.90816	1.04207	0.77054	0.702246	0.674477
Fig 2B
	Reactivity Index (RI) responses to PvCSP VK210 (full-length)				Reactivity Index (RI) responses to PvCSP VK210 (N-terminal)				Reactivity Index (RI) responses to PvCSP VK210 (C-terminal)				Reactivity Index (RI) responses to PvSSP3				Reactivity Index (RI) responses to PvMAEBL				Reactivity Index (RI) responses to PvCelTOS				Reactivity Index (RI) responses to PvSPECT1
Subjects no.	0 day	90 days	270 days	360 days	0 day	90 days	270 days	360 days	0 day	90 days	270 days	360 days	0 day	90 days	270 days	360 days	0 day	90 days	270 days	360 days	0 day	90 days	270 days	360 days	0 day	90 days	270 days	360 days
PV01	1.48797	1.21188	0.695332	0.623424	1.17761	0.977703	1.02519	0.889382	1.13045	0.943732	0.821339	0.780862	1.34057	1.33687	1.28877	1.23944	1.40774	1.06926	1.00156	0.919651	1.33632	1.25472	1.19712	1.19616	0.831191	0.335039	0.340373	0.345982
PV02	2.38616	1.83399	1.67731	1.06015	0.971293	0.860417	0.684725	0.66953	0.856033	0.807124	0.664733	0.611727	1.77961	1.37757	1.27767	1.24314	0.921344	0.866848	0.860417	0.834016	0.81984	0.77952	0.75264	0.7008	0.530245	0.50671	0.430497	0.428628
PV03	5.3753	1.75878	1.67599	1.4032	1.48294	0.959184	0.851869	0.835962	3.75035	1.60991	1.21406	1.06323	1.4269	1.10501	1.04828	0.974287	1.74757	1.19281	1.18096	1.02898	1.2	0.91872	0.89472	0.79104	1.15501	0.46459	0.474707	0.409327
PV04	1.92107	1.30325	1.55196	1.05586	1.9281	1.70042	1.5988	1.3165	3.17139	3.235	2.90492	2.2785	2.31732	1.85731	1.79441	1.61929	1.8305	1.62775	1.4487	1.23173	1.89408	1.41792	1.36896	1.30848	1.03085	0.88079	0.826298	0.807492
PV05	2.93504	2.29776	2.07808	1.48632	1.09689	0.84997	0.734821	0.721287	1.12419	0.87073	0.784717	0.724484	1.08651	1.00142	1.00019	0.994019	1.37186	1.02695	1.00359	0.883772	1.3824	0.84384	0.69408	0.67872	0.729794	0.616795	0.547346	0.521667
PV06	6.5885	1.20166	0.898851	0.790989	1.56841	0.950162	0.782542	0.784679	2.0884	0.924458	0.758696	0.650758	2.43942	1.96831	1.2863	1.24067	1.54753	1.22395	1.01036	1.0212	1.33056	1.08192	0.81888	0.75168	1.16359	0.707305	0.72699	0.637525
PV07	7.0051	1.98539	1.45564	1.37384	2.8322	1.77402	1.31698	1.13155	3.52195	1.73351	1.35404	1.19454	1.51446	1.09145	0.998952	0.928655	2.58971	1.40672	1.24561	1.15016	1.57536	0.98496	0.95616	0.77184	1.30227	1.02645	1.04762	0.842299
PV08	4.98541	0.926559	0.905778	0.807152	1.45967	1.12799	1.03801	0.956572	1.57811	1.05504	1.19888	0.959152	1.01252	0.880558	0.816427	0.785596	1.21041	1.31432	1.23647	1.03169	1.07136	0.9264	0.73728	0.69984	0.831576	0.681845	0.288795	0.273178
PV09	7.97553	1.11326	1.07895	0.912705	2.38419	0.816494	0.787053	0.713453	2.42884	0.843745	0.838445	0.763515	0.97552	0.963187	0.804095	0.875625	1.24696	1.07501	1.0476	0.995133	1.59552	0.77856	0.77856	0.72768	2.44117	1.32047	1.05362	0.498957
PV10	5.40234	3.11151	2.79947	1.6651	1.46822	1.25026	0.869201	0.667155	1.49209	1.32922	1.01216	0.711473	1.08775	0.96442	0.917556	0.76833	2.13378	1.74757	0.979224	0.920328	1.46496	1.17984	1.08192	0.75936	0.976524	0.789951	0.702631	0.470033
PV11	5.76848	3.43048	2.60584	2.46401	0.870388	0.624419	0.591418	0.504284	1.05215	0.642808	0.621606	0.543544	1.09391	0.886724	0.716532	0.648702	0.981932	0.717917	0.534799	0.544277	0.82368	0.70176	0.60288	0.47328	1.44562	0.381064	0.386947	0.296273
PV12	1.49193	0.565369	0.559432	0.531394	1.15672	0.666443	0.607088	0.561265	1.31356	0.668587	0.64353	0.547639	0.791762	0.737498	0.6894	0.684467	0.972454	0.560185	0.568986	0.551385	0.92448	0.61056	0.60576	0.55488	0.504566	0.355714	0.245299	0.229628
PV13	9.02678	1.18978	1.13602	0.849373	1.12704	1.08882	0.948263	0.938291	2.31897	1.10877	0.900364	0.846396	1.60449	1.48856	1.4269	1.401	2.2597	0.927098	0.840785	0.784936	1.26816	1.28064	1.17888	0.85632	0.900916	0.828002	0.709119	0.612671
PV14	3.27347	1.4286	1.26433	1.11392	1.18972	0.924283	0.821242	0.594979	2.72254	0.68208	0.488611	0.46765	0.871925	0.752297	0.707899	0.636369	2.02208	1.25305	0.570001	0.511105	0.78144	0.72288	0.68544	0.60576	1.68185	0.906634	0.744916	0.31035
PV15	3.85071	1.7004	1.73899	0.959215	1.07528	1.00453	0.797025	0.502622	1.4721	0.747613	0.690753	0.600404	1.09885	0.969353	0.786829	0.698033	1.6	1.02424	0.979224	0.867864	1.3392	1.1664	1.16544	0.92256	0.645444	0.566701	0.462775	0.370671
PV16	3.27347	1.4286	1.26433	1.11392	1.18972	0.924283	0.821242	0.594979	2.72254	0.68208	0.488611	0.46765	1.23327	1.07295	0.97552	0.699266	1.35798	0.630589	0.677299	0.65259	1.39008	1.0368	0.9504	0.82944	0.427638	0.22017	0.232267	0.166722
PV17	3.85071	1.7004	1.73899	0.959215	1.07528	1.00453	0.797025	0.502622	1.4721	0.747613	0.690753	0.600404	1.48733	1.30234	1.23697	1.23697	1.59695	1.19484	1.05301	1.07535	2.04864	1.59072	0.84192	0.64704	0.880625	0.66227	0.483835	0.2646
PV18	7.7674	5.83346	4.00475	2.33207	1.7308	0.821005	0.641039	0.448252	2.54786	0.963489	0.71846	0.508849	0.986619	0.794228	0.653635	0.636369	1.12985	1.05911	0.786967	0.765643	1.6464	1.03392	0.91968	0.8544	1.11993	0.788136	0.612891	0.558673
PV19	5.08568	1.75383	1.58561	1.60045	0.602339	0.586669	0.46416	0.430446	0.644976	0.513909	0.509331	0.469336	0.631436	0.598138	0.567306	0.473577	0.570678	0.514152	0.484704	0.47455	0.85056	0.63936	0.6288	0.49152	0.493678	0.234137	0.237491	0.22083
PV20	3.34637	1.52162	1.32007	1.25245	1.1363	0.991473	0.752627	0.59308	1.24345	1.02444	0.779175	0.707619	1.21231	0.921256	0.804095	0.714066	1.00495	0.923713	0.856356	0.706409	1.8768	1.17696	1.17984	0.90816	1.04207	0.77054	0.702246	0.674477
Seropositive	20	18	16	12	17	7	4	2	18	7	5	3	15	10	8	6	16	13	9	6	15	10	6	2	9	2	2	0
Seroprevalence	100	90	80	60	85	35	20	10	90	35	25	15	75	50	40	30	80	65	45	30	75	50	30	10	45	10	10	0

## Sheet: Figure4
Fig 4A						Fig 4B						Fig 4C
	Percentage of reactivity (%)						Percentage of reactivity (%)						Percentage of reactivity (%)
Patients code	0 day	90 days	270 days	360 days		Patients code	0 day	90 days	270 days	360 days		Patients code	0 day	90 days	270 days	360 days
PV01	100	81	47	42		PV01	100	83	87	76		PV01	100	83	73	69
PV02	100	77	70	44		PV02	100	89	70	69		PV02	100	94	78	71
PV03	100	33	31	26		PV03	100	65	57	56		PV03	100	43	32	28
PV04	100	68	81	55		PV04	100	88	83	68		PV04	100	102	92	72
PV05	100	78	71	51		PV05	100	77	67	66		PV05	100	77	70	64
PV06	100	18	14	12		PV06	100	61	50	50		PV06	100	44	36	31
PV07	100	28	21	20		PV07	100	63	47	40		PV07	100	49	38	34
PV08	100	19	18	16		PV08	100	77	71	66		PV08	100	67	76	61
PV09	100	14	14	11		PV09	100	34	33	30		PV09	100	35	35	31
PV10	100	58	52	31		PV10	100	85	59	45		PV10	100	89	68	48
PV11	100	59	45	43		PV11	100	72	68	58		PV11	100	61	59	52
PV12	100	38	37	36		PV12	100	58	52	49		PV12	100	51	49	42
PV13	100	13	13	9		PV13	100	97	84	83		PV13	100	48	39	36
PV14	100	44	39	34		PV14	100	78	69	50		PV14	100	25	18	17
PV15	100	44	45	25		PV15	100	93	74	47		PV15	100	51	47	41
PV16	100	44	39	34		PV16	100	78	69	50		PV16	100	25	18	17
PV17	100	44	45	25		PV17	100	93	74	47		PV17	100	51	47	41
PV18	100	75	52	30		PV18	100	47	37	26		PV18	100	38	28	20
PV19	100	34	31	31		PV19	100	97	77	71		PV19	100	80	79	73
PV20	100	45	39	37		PV20	100	87	66	52		PV20	100	82	63	57
Fig 4D						Fig 4E						Fig 4F
	Percentage of reactivity (%)						Percentage of reactivity (%)						Percentage of reactivity (%)
Patients code	0 day	90 days	270 days	360 days		Patients code	0 day	90 days	270 days	360 days		Patients code	0 day	90 days	270 days	360 days
PV01	100	99	96	92		PV01	100	76	71	65		PV01	100	94	90	90
PV02	100	77	72	70		PV02	100	94	93	91		PV02	100	95	92	85
PV03	100	77	73	68		PV03	100	68	68	59		PV03	100	77	75	66
PV04	100	80	77	70		PV04	100	89	79	67		PV04	100	75	72	69
PV05	100	92	92	91		PV05	100	75	73	64		PV05	100	61	50	49
PV06	100	81	53	51		PV06	100	79	65	66		PV06	100	81	62	56
PV07	100	72	66	61		PV07	100	54	48	44		PV07	100	63	61	49
PV08	100	87	81	78		PV08	100	109	102	85		PV08	100	86	69	65
PV09	100	99	82	90		PV09	100	86	84	80		PV09	100	49	49	46
PV10	100	89	84	71		PV10	100	82	46	43		PV10	100	81	74	52
PV11	100	81	66	59		PV11	100	73	54	55		PV11	100	85	73	57
PV12	100	93	87	86		PV12	100	58	59	57		PV12	100	66	66	60
PV13	100	93	89	87		PV13	100	41	37	35		PV13	100	101	93	68
PV14	100	86	81	73		PV14	100	62	28	25		PV14	100	93	88	78
PV15	100	88	72	64		PV15	100	64	61	54		PV15	100	87	87	69
PV16	100	87	79	57		PV16	100	46	50	48		PV16	100	75	68	60
PV17	100	88	83	83		PV17	100	75	66	67		PV17	100	78	41	32
PV18	100	81	66	65		PV18	100	94	70	68		PV18	100	63	56	52
PV19	100	95	90	75		PV19	100	90	85	83		PV19	100	75	74	58
PV20	100	76	66	59		PV20	100	92	85	70		PV20	100	63	63	48
Fig 4G						Fig 4H
	Percentage of reactivity (%)						Percentage of reactivity (%)
Patients code	0 day	90 days	270 days	360 days		Patients code	0 day	90 days	270 days	360 days
PV01	100	40	41	42		PV01	100	86	67	74
PV02	100	96	81	81		PV02	100	97	78	84
PV03	100	40	41	35		PV03	100	95	93	93
PV04	100	85	80	78		PV04	100	95	99	95
PV05	100	85	75	71		PV05	100	85	96	96
PV06	100	61	62	55		PV06	100	89	93	80
PV07	100	79	80	65		PV07	100	86	52	61
PV08	100	82	35	33		PV08	100	88	89	92
PV09	100	54	43	20		PV09	100	99	96	90
PV10	100	81	72	48		PV10	100	92	90	69
PV11	100	26	27	20		PV11	100	59	82	68
PV12	100	70	49	46		PV12	100	98	97	87
PV13	100	92	79	68		PV13	100	93	91	89
PV14	100	54	44	18		PV14	100	88	89	85
PV15	100	88	72	57		PV15	100	58	72	58
PV16	100	51	54	39		PV16	100	94	87	87
PV17	100	75	55	30		PV17	100	86	82	78
PV18	100	70	55	50		PV18	100	93	91	79
PV19	100	47	48	45		PV19	100	86	86	91
PV20	100	74	67	65		PV20	100	91	89	80

## Sheet: Figure 5
	Fig 5A					Fig 5B						Fig 5C
	IgG1	IgG2	IgG3	IgG4		Patients code	0 day	90 days	270 days	360 days		Patients code	0 day	90 days	270 days	360 days
	0.640118	0.544981	2.08112	0.387768		PV03	3.49369	0.771105	0.732536	0.709783		PV03	0.735954	0.554376	0.528264	0.489699
	1.448	0.226742	2.14516	0.401206		PV06	5.15688	1.02888	0.856012	0.59685		PV06	1.22887	0.998278	0.934806	0.762066
	3.49369	0.735954	5.42163	0.855718		PV07	7.17274	1.00696	0.800517	0.750016		PV07	3.0109	2.17653	1.94554	1.80333
	1.16265	0.517259	1.02576	0.366652		PV08	2.27197	1.18343	0.941752	0.588526		PV08	0.605395	0.567231	0.552367	0.519828
	1.25053	0.522547	0.947227	0.394007		PV09	6.57312	1.61241	1.18898	0.919832		PV09	2.08815	1.8439	1.52373	1.34577
	5.15688	1.22887	2.55865	0.630634		PV10	3.45624	1.85742	1.31995	0.73531		PV10	3.57693	3.03099	2.71403	1.3526
	7.17274	3.0109	5.13147	0.807771		PV11	4.62025	3.81834	1.96369	1.17816		PV11	0.975782	0.637934	0.504964	0.484476
	2.27197	0.605395	2.98588	1.03152		PV13	6.37001	1.31884	1.02	0.810506		PV13	2.21389	1.18548	0.910703	0.85165
	6.57312	2.08815	8.6642	0.916984		PV18	6.73794	4.69711	4.48095	3.64797		PV18	2.1942	0.942037	0.896241	0.856069
	3.45624	3.57693	2.72554	0.976917		PV19	3.48398	0.768607	0.640691	0.503896		PV19	0.644362	0.545538	0.532683	0.520631
	4.62025	0.975782	2.11833	1.41377		Median	4.88856	1.25114	0.980876	0.742663		Median	1.65851	0.970158	0.903472	0.806858
	0.62414	0.215044	1.11728	0.411284		IQR	3.03593	0.78373	0.472818	0.267417		IQR	1.41306	1.09439	0.838895	0.703314
	6.37001	2.21389	4.95804	0.828415
	1.24853	0.376407	0.729147	0.407925		Fig 5D						Fig 5E
	1.77505	0.50412	2.1216	0.387289		Patients code	0 day	90 days	270 days	360 days		Patients code	0 day	90 days	270 days	360 days
	0.595429	0.257027	0.638231	0.447757		PV03	5.42163	4.39337	3.9625	2.81789		PV03	0.855718	0.819092	0.793121	0.727194
	1.81025	0.453964	0.495663	0.452077		PV06	2.55865	1.71546	1.07444	0.996261		PV06	0.630634	0.604663	0.594008	0.55605
	6.73794	2.1942	0.869365	0.949614		PV07	5.13147	0.549398	0.439591	0.420321		PV07	0.807771	0.59534	0.594008	0.56271
	3.48398	0.644362	1.19842	0.855052		PV08	2.98588	2.25031	1.77036	1.20424		PV08	1.03152	1.00955	0.976251	0.83574
	1.72512	0.509087	2.25057	0.348416		PV09	8.6642	0.846095	0.842823	0.783192		PV09	0.916984	0.643953	0.638625	0.575362
	5.06261	0.50665	4.86649	1.11803		PV10	2.72554	1.04535	0.976627	0.545035		PV10	0.976917	0.86038	0.754497	0.697893
	5.43359	0.490101	3.74548	1.25868		PV11	2.11833	0.714836	0.616664	0.601029		PV11	1.41377	0.699225	0.65261	0.588015
	1.85147	1.80713	1.07302	0.836711		PV13	4.95804	2.72808	1.61874	1.21951		PV13	0.828415	0.693897	0.664597	0.624641
	1.63032	0.288145	0.713813	0.891367		PV18	0.869365	0.470861	0.495222	0.454135		PV18	0.949614	0.717871	0.67392	0.680579
	7.04678	1.07922	2.37095	1.4556		PV19	1.19842	1.10716	1.08534	0.897726		PV19	0.855052	0.814431	0.791123	0.769813
	0.831723	0.375023	0.639521	1.1558		Median	2.85571	1.07625	1.02553	0.840459		Median	0.886351	0.708548	0.669258	0.65261
	1.44568	1.27428	1.47077	1.18474		IQR	2.85971	1.36895	0.812189	0.593212		IQR	0.135017	0.161488	0.139845	0.141343
	1.03085	0.508304	4.12587	0.861628
	2.40163	1.28152	4.58362	0.882525
	3.63632	0.432734	1.03472	0.832692
	0.606994	0.816307	0.62982	0.848767
	0.875201	0.528024	4.78556	0.835907
	2.36248	0.366611	4.47052	0.819028
	1.6881	0.240293	0.797295	0.851179
	1.52454	0.223883	1.60633	0.85359
Mean	2.82986	0.903424	2.48849	0.798772
SD	2.11778	0.823697	1.9117	0.306113
	Fig 5F					Fig 5G						Fig 5H
	IgG1	IgG2	IgG3	IgG4		Patients code	0 day	90 days	270 days	360 days		Patients code	0 day	90 days	270 days	360 days
	1.16867	1.06737	1.27537	0.661077		PV01	1.16867	1.0806	0.872205	0.516048		PV01	1.06737	0.955631	0.848147	0.783626
	1.17067	0.464105	1.34322	0.817616		PV02	1.17067	0.972404	0.934296	0.727637		PV02	0.464105	0.421141	0.404424	0.388147
	1.38212	1.3668	1.28597	0.615319		PV03	1.38212	1.31883	1.18	1.11591		PV03	1.3668	0.980999	0.89463	0.667783
	0.85022	0.995956	1.05141	0.543673		PV04	0.85022	0.775471	0.752554	0.728703		PV04	0.995956	0.749313	0.597544	0.591239
	0.906049	1.04596	2.07419	0.62435		PV06	0.906049	0.901918	0.891259	0.614381		PV06	1.04596	0.731131	0.51968	0.499591
	1.41117	1.39349	1.54041	0.888059		PV07	1.41117	0.884997	0.819042	0.674873		PV07	1.39349	0.529798	0.503844	0.422167
	1.15068	1.10241	1.44685	0.644821		PV13	1.15068	1.1183	1.0822	0.745225		PV13	1.10241	1.00373	0.793891	0.616901
	1.43755	1.31079	1.3456	0.577389		PV17	1.43755	1.2201	1.13669	0.634767		PV17	1.31079	1.23556	0.9439	0.715734
	0.945355	0.728638	1.2001	0.833872		Median	1.16967	1.0265	0.912778	0.701255		Median	1.08489	0.852472	0.695718	0.60407
	0.962677	0.805769	1.15902	0.736938		IQR	0.299862	0.246066	0.236905	0.103163		IQR	0.29133	0.305884	0.344046	0.199536
	0.874604	0.824831	1.0196	0.645423
	0.897655	0.662944	1.0848	0.596655		Fig 6I						Fig 6J
	1.20664	0.790665	1.90987	1.0175		Patients code	0 day	90 days	270 days	360 days		Patients code	0 day	90 days	270 days	360 days
	1.08539	0.844921	1.06678	0.756205		PV01	1.27537	1.23959	1.10892	0.890531		PV01	0.661077	0.641208	0.630371	0.606288
	0.836363	0.566751	0.862702	0.661077		PV02	1.34322	1.26689	0.973223	0.693077		PV02	0.817616	0.565949	0.544275	0.486476
	0.722307	0.359553	0.830632	0.635188		PV03	1.28597	1.10998	0.95308	0.9552		PV03	0.615319	0.617126	0.559326	0.52561
	0.98706	0.741248	0.976669	0.758011		PV04	1.05141	0.884965	0.805453	0.792997		PV04	0.543673	0.53705	0.4937	0.466607
	0.620777	0.668077	0.679295	0.751388		PV06	2.07419	1.80863	1.65464	1.50622		PV06	0.62435	0.608094	0.521998	0.511161
	0.792393	0.605903	0.650141	0.636392		PV07	1.54041	1.23031	1.09912	0.573809		PV07	0.888059	0.640004	0.594247	0.538856
	0.649557	0.42554	0.643806	0.593645		PV13	1.44685	0.937973	0.911469	0.844149		PV13	0.644821	0.597859	0.564745	0.527417
	1.35747	0.666464	0.71163	0.91455		PV17	1.3456	1.24144	1.05114	0.869063		PV17	0.577389	0.563541	0.521396	0.517783
	1.06088	0.855625	1.21626	0.820626		Median	1.34441	1.23495	1.01218	0.856606		Median	0.634586	0.602977	0.551801	0.521697
	1.00958	0.824391	0.460638	0.539458		IQR	0.186919	0.180823	0.158891	0.138682		IQR	0.094375	0.057498	0.0502732	0.0252871
	1.82369	1.28483	2.10573	0.617728
	1.29552	1.01121	1.41902	0.99884
	1.27513	0.921905	3.25415	0.61833
	1.45901	0.654586	1.11025	0.571368
	1.23609	1.06297	1.75562	0.555714
Mean	1.09197	0.859061	1.26713	0.701115
SD	0.279885	0.278323	0.571995	0.135612
